# Supplementary material for: High-resolution temporal profiling of the human gut microbiome reveals consistent and cascading alterations in response to dietary glycans
Source: Genome Med. 2020 Jul 3;12:59. doi: 10.1186/s13073-020-00758-x (PMC7386241; doi:10.1186/s13073-020-00758-x)
Supplement: Supplementary file 3 — Additional file 3. Supplemental Table 2. (TSV 14 kb) [file 13073_2020_758_MOESM3_ESM.tsv]

Table S2: Differentially abundant CAZymes for PDX.
difference in median foldchange	uncorrected p-value	corrected p-value	cazyme
0.858619	0.000242543	0.001650477	CE11.hmm UDP-3-0-acyl N-acetylglucosamine deacetylase (EC 3.5.1.-).
1.308783	0.000179532	0.001539071	GH15.hmm glucoamylase (EC 3.2.1.3); glucodextranase (EC 3.2.1.70); alpha,alpha-trehalase (EC 3.2.1.28); dextran dextrinase (EC 2.4.1.2)
0.633749	0.0026154	0.008584667	CBM57.hmm Created from reading Schallus et al (2008) Mol Biol Cell. 19:3404-3414 [PMID: 18524852] and finding related domains attached to various glycosidases.
0.380007	0.001099908	0.004649611	GH35.hmm beta-galactosidase (EC 3.2.1.23); exo-beta-glucosaminidase (EC 3.2.1.165); exo-beta-1,4-galactanase (EC 3.2.1.-); beta-1,3-galactosidase (EC 3.2.1.-)
0.12868	0.00308775	0.009572025	PL14.hmm alginate lyase (EC 4.2.2.3); exo-oligoalginate lyase (EC 4.2.2.-); beta-1,4-glucuronan lyase (EC 4.2.2.14)
0.335515	0.001708899	0.006357104	GH38.hmm alpha-mannosidase (EC 3.2.1.24); mannosyl-oligosaccharide alpha-1,2-mannosidase (EC 3.2.1.113); mannosyl-oligosaccharide alpha-1,3-1,6-mannosidase (EC 3.2.1.114); alpha-2-O-mannosylglycerate hydrolase (EC 3.2.1.170); mannosyl-oligosaccharide alpha-1,3-mannosidase (EC 3.2.1.-)
0.628224	3.29E-05	0.001094627	CBM38.hmm The inulin-binding function has been demonstrated in the case of the cycloinulo-oligosaccharide fructanotransferase from Paenibacillus macerans (Bacillus macerans) by Lee et al. (2004) FEMS Microbiol Lett 234:105-10. (PMID:15109727).
0.67856	0.000578657	0.002989727	GT9.hmm lipopolysaccharide N-acetylglucosaminyltransferase (EC 2.4.1.56); heptosyltransferase (EC 2.4.-.-).
0.558869	0.00019859	0.001539071	GH93.hmm exo-alpha-L-1,5-arabinanase (EC 3.2.1.-)
0.570935	0.000764793	0.003678919	CBM9.hmm Modules of approx. 170 residues found so far only in xylanases. The cellulose-binding function has been demonstrated in one case.
1.333813	7.04E-05	0.001156099	GH116.hmm beta-glucosidase (EC 3.2.1.21); beta-xylosidase (EC 3.2.1.37); acid beta-glucosidase/beta-glucosylceramidase (EC 3.2.1.45); beta-N-acetylglucosaminidase (EC 3.2.1.52)
0.842816	1.49E-05	0.001094627	PL20.hmm endo-beta-1,4-glucuronan lyase (EC 4.2.2.14)
0.753106	4.10E-05	0.001094627	GH5.hmm endo-beta-1,4-glucanase / cellulase (EC 3.2.1.4); endo-beta-1,4-xylanase (EC 3.2.1.8); beta-glucosidase (EC 3.2.1.21); beta-mannosidase (EC 3.2.1.25); beta-glucosylceramidase (EC 3.2.1.45); glucan beta-1,3-glucosidase (EC 3.2.1.58); licheninase (EC 3.2.1.73); exo-beta-1,4-glucanase / cellodextrinase (EC 3.2.1.74); glucan endo-1,6-beta-glucosidase (EC 3.2.1.75); mannan endo-beta-1,4-mannos…
-0.447294	0.001566636	0.006244165	GH25.hmm lysozyme (EC 3.2.1.17)
1.526488	4.10E-05	0.001094627	AA5.hmm Oxidase with oxygen as acceptor (EC 1.1.3.-); galactose oxidase (EC 1.1.3.9); glyoxal oxidase (EC 1.2.3.15); alcohol oxidase (EC 1.1.3.13)
0.095838	0.001099908	0.004649611	GH75.hmm chitosanase (EC 3.2.1.132)
0.629743	0.000295502	0.001917325	PL1.hmm pectate lyase (EC 4.2.2.2); exo-pectate lyase (EC 4.2.2.9); pectin lyase (EC 4.2.2.10).
0.794319	0.000146459	0.001459361	CBM69.hmm starch-binding function demonstrated in one case; distantly related to families CBM20 and CBM48
0.095838	0.001099908	0.004649611	CBM47.hmm Modules of approx 150 residues. Fucose-binding activity demonstrated
-0.478806	0.001708899	0.006357104	GT35.hmm glycogen or starch phosphorylase (EC 2.4.1.1).
0.683938	0.00019859	0.001539071	CBM20.hmm The granular starch-binding function has been demonstrated in several cases. Interact strongly with cyclodextrins. Often designated as starch-binding domains (SBD).
0.537833	0.000526647	0.002772348	GT90.hmm UDP-Xyl: (mannosyl) glucuronoxylomannan/galactoxylomannan beta-1,2-xylosyltransferase (EC 2.4.2.-); UDP-Glc: protein O-beta-glucosyltransferase (EC 2.4.1.-); UDP-Xyl: protein O-beta-xylosyltransferase (EC 2.4.2.-)
0.685073	9.34E-06	0.001094627	GH30.hmm endo-beta-1,4-xylanase (EC 3.2.1.8); beta-glucosidase (3.2.1.21); beta-glucuronidase (EC 3.2.1.31); beta-xylosidase (EC 3.2.1.37); beta-fucosidase (EC 3.2.1.38); glucosylceramidase (EC 3.2.1.45); beta-1,6-glucanase (EC 3.2.1.75); glucuronoarabinoxylan endo-beta-1,4-xylanase (EC 3.2.1.136); endo-beta-1,6-galactanase (EC:3.2.1.164); [reducing end] beta-xylosidase (EC 3.2.1.-)
1.169476	0.001005304	0.004598031	GH139.hmm alpha-2-O-Me-L-fucosidase (EC 3.2.1.-)
0.430113	0.000697322	0.003537323	PL9.hmm pectate lyase (EC 4.2.2.2); exopolygalacturonate lyase (EC 4.2.2.9); thiopeptidoglycan lyase (EC 4.2.2.-).
0.727618	0.001099908	0.004649611	GT7.hmm lactose synthase (EC 2.4.1.22); beta-N-acetylglucosaminyl-glycopeptide beta-1,4-galactosyltransferase (EC 2.4.1.38); N-acetyllactosamine synthase (EC 2.4.1.90); xylosylprotein beta-4-galactosyltransferase (EC 2.4.1.133); UDP-Gal: neolactotriaosylceramide beta-1,4-galactosyltransferase (EC 2.4.1.275); beta-1,4-N-acetylglucosaminyltransferase (EC 2.4.1.-)
0.907226	0.00047902	0.002620522	PL15.hmm oligo-alginate lyase (EC 4.2.2.-); alginate lyase (EC 4.2.2.3)
1.055365	0.000219536	0.001611856	GH147.hmm beta-galactosidase (EC 3.2.1.23)
0.8175	0.000107419	0.00124875	PL13.hmm heparin lyase (EC 4.2.2.7)
1.03128	2.35E-05	0.001094627	GT25.hmm lipopolysaccharide beta-1,4-galactosyltransferase (EC 2.4.1.-); beta-1,3-glucosyltransferase (EC 2.4.1.-); beta-1,2-glucosyltransferase (EC 2.4.1.-); beta-1,2-galactosyltransferase (EC 2.4.1.-); LPS beta-1,4-galactosyltransferase (EC 2.4.1.-); occidiofungin beta-xylosyltransferase (EC 2.4.2.-); UDP-Gal:procollagen beta-galactosyltransferase (EC 2.4.1.50)
0.748165	0.000162204	0.001539071	PL22.hmm oligogalacturonate lyase / oligogalacturonide lyase (EC 4.2.2.6)
0.579242	0.001708899	0.006357104	GT76.hmm Dol-P-Man: alpha-1,6-mannosyltransferase (EC 2.4.1.-)
0.012389	0.00221	0.007519392	GH47.hmm alpha-mannosidase (EC 3.2.1.113)
0.240795	0.001862957	0.006750197	PL10.hmm pectate lyase (EC 4.2.2.2)
0.771119	0.001435352	0.005803814	GH150.hmm l-carrageenase (EC 3.2.1.-)
0.843629	0.000435436	0.00253097	GT20.hmm alpha,alpha-trehalose-phosphate synthase [UDP-forming] (EC 2.4.1.15); Glucosylglycerol-phosphate synthase (EC 2.4.1.213); trehalose-6-P phosphatase (EC 3.1.3.12); [retaining] GDP-valeniol: validamine 7-phosphate valeniolyltransferase (EC 2.-.-.-)
0.318855	0.00308775	0.009572025	GH76.hmm alpha-1,6-mannanase (EC 3.2.1.101)
0.773697	7.04E-05	0.001156099	GH144.hmm endo-beta-1,2-glucanase (EC 3.2.1.71)
0.269886	0.002842629	0.009116019	GH125.hmm exo-alpha-1,6-mannosidase (EC 3.2.1.-)
0.63146	0.000267798	0.001778943	GT45.hmm alpha-N-acteylglucosaminyltransferase (EC 2.4.1.-)
0.473977	0.000242543	0.001650477	GH66.hmm cycloisomaltooligosaccharide glucanotransferase (EC 2.4.1.248); dextranase (EC 3.2.1.11).
0.636547	0.001202687	0.005008204	CBM44.hmm The C-terminal CBM44 module of the Clostridium thermocellum enzyme has been demonstrated to bind equally well cellulose and xyloglucan
0.824318	4.10E-05	0.001094627	GT3.hmm glycogen synthase (EC 2.4.1.11).
1.043355	0.000107419	0.00124875	GH117.hmm alpha-1,3-L-neoagarooligosaccharide hydrolase (EC 3.2.1.-); alpha-1,3-L-neoagarobiase / neoagarobiose hydrolase (EC 3.2.1.-)
1.009828	0.000359146	0.002226707	GH137.hmm beta-L-arabinofuranosidase (EC 3.2.1.185)
1.186012	5.10E-05	0.001094627	GT10.hmm galactoside alpha-1,3/1,4-L-fucosyltransferase (EC 2.4.1.65); galactoside alpha-1,3-L-fucosyltransferase (EC 2.4.1.152); glycoprotein alpha-1,3-L-fucosyltransferase (EC 2.4.1.214)
0.77996	0.000918282	0.004270011	PL17.hmm alginate lyase (EC 4.2.2.3); oligoalginate lyase (EC 4.2.2.-)
1.110708	4.10E-05	0.001094627	GH145.hmm L-Rhalpha-alpha-1,4-GlcA alpha-L-rhamnohydrolase (EC 3.2.1.-)
0.447153	0.000838285	0.003964092	GT94.hmm GDP-Man: GlcA-beta-1,2-Man-alpha-1,3-Glc-beta-1,4-Glc-alpha-1-PP-undecaprenol beta-1,4-mannosyltransferase (2.4.1.251)
1.833311	9.68E-05	0.00124875	GT102.hmm dTDP-beta-L-Rhap : O-antigen-polysaccharide alpha-1,3-L-rhamnosyltransferase (EC 2.4.1.289)
1.326878	1.67E-05	0.001094627	PL5.hmm alginate lyase (EC 4.2.2.3).
0.485226	0.002404892	0.007987677	GT6.hmm alpha-1,3-galactosyltransferase (EC 2.4.1.87); alpha-1,3 N-acetylgalactosaminyltransferase (EC 2.4.1.40); alpha-galactosyltransferase (EC 2.4.1.37); globoside alpha-N-acetylgalactosaminyltransferase (EC 2.4.1.88).
1.069323	0.00019859	0.001539071	GT30.hmm CMP-beta-KDO: alpha-3-deoxy-D-manno-octulosonic-acid (KDO) transferase (EC 2.4.99.-).
-0.543018	0.000395576	0.002399254	GH1.hmm beta-glucosidase (EC 3.2.1.21); beta-galactosidase (EC 3.2.1.23); beta-mannosidase (EC 3.2.1.25); beta-glucuronidase (EC 3.2.1.31); beta-xylosidase (EC 3.2.1.37); beta-D-fucosidase (EC 3.2.1.38); phlorizin hydrolase (EC 3.2.1.62); exo-beta-1,4-glucanase (EC 3.2.1.74); 6-phospho-beta-galactosidase (EC 3.2.1.85); 6-phospho-beta-glucosidase (EC 3.2.1.86); strictosidine beta-glucosidase (EC 3…
1.225216	4.57E-05	0.001094627	GH57.hmm alpha-amylase (EC 3.2.1.1); alpha-galactosidase (EC 3.2.1.22); amylopullulanase (EC 3.2.1.41); cyclomaltodextrinase (EC 3.2.1.54); branching enzyme (EC 2.4.1.18); 4-alpha-glucanotransferase (EC 2.4.1.25)
-0.390891	0.00221	0.007519392	GH112.hmm lacto-N-biose phosphorylase or galacto-N-biose phosphorylase (EC 2.4.1.211); D-galactosyl-beta-1,4-L-rhamnose phosphorylase (EC 2.4.1.247); galacto-N-biose/lacto-N-biose phosphorylase (EC 2.4.1.-)
0.482561	0.000219536	0.001611856	PL27.hmm L-rhamnose-alpha-1,4-D-glucuronate lyase (EC 4.2.2.-)
0.411715	0.00221	0.007519392	GT17.hmm beta-1,4-mannosyl-glycoprotein beta-1,4-N-acetylglucosaminyltransferase (EC 2.4.1.144).
0.168179	0.001862957	0.006750197	GH126.hmm alpha-amylase (EC 3.2.1.-)
0.910008	7.84E-05	0.001214457	PL8.hmm hyaluronate lyase (EC 4.2.2.1); chondroitin AC lyase (EC 4.2.2.5); xanthan lyase (EC 4.2.2.12); chondroitin ABC lyase (EC 4.2.2.20)
1.283882	0.000146459	0.001459361	GH141.hmm alpha-L-fucosidase (EC 3.2.1.51); xylanase (EC 3.2.1.8)
0.829565	0.000435436	0.00253097	GH138.hmm alpha-galacturonidase (EC 3.2.1.-)
0.876609	0.000107419	0.00124875	CBM62.hmm The CBM62 module of Clostridium thermocellum Cthe_2193 protein binds galactose moieties found on xyloglucan, arabinogalactan and galactomannan.
0.234531	0.002404892	0.007987677	GH106.hmm alpha-L-rhamnosidase (EC 3.2.1.40); rhamnogalacturonan alpha-L-rhamnohydrolase (EC 3.2.1.174)
1.195452	0.000242543	0.001650477	GH142.hmm beta-L-arabinofuranosidase (EC 3.2.1.185)
0.393677	0.000764793	0.003678919	GH52.hmm beta-xylosidase (EC 3.2.1.37).
0.325959	0.002029683	0.00726002	CBM72.hmm Modules of 130-180 residues found at the C-terminus glycoside hydrolases from various families, sometimes as tandem repeats. The CBM72 found on an endoglucanase from an uncultivated microorganism was found to bind a broad spectrum of polysaccharides including soluble
0.081613	0.000179532	0.001539071	PL6.hmm alginate lyase (EC 4.2.2.3); chondroitinase B (EC 4.2.2.19); MG-specific alginate lyase (EC 4.2.2.-)
0.095838	0.001099908	0.004649611	GT31.hmm N-acetyllactosaminide beta-1,3-N-acetylglucosaminyltransferase (EC 2.4.1.149); Glycoprotein-N-acetylgalactosamine 3-beta-galactosyltransferase (EC 2.4.1.122); fucose-specific beta-1,3-N-acetylglucosaminyltransferase (EC 2.4.1.-); globotriosylceramide beta-1,3-GalNAc transferase (EC 2.4.1.79); chondroitin synthase (beta-1,3-GlcUA and beta-1,4-GalNAc transferase (EC 2.4.1.175); chondroitin…
0.853648	5.10E-05	0.001094627	GT70.hmm UDP-GlcA: beta-glucuronosyltransferase (EC 2.4.1.17)
0.184329	0.000107419	0.00124875	GT74.hmm alpha-1,2-L-fucosyltransferase (EC 2.4.1.69)
1.235083	8.71E-05	0.00124875	GH108.hmm N-acetylmuramidase (EC 3.2.1.17)
0.012389	0.00221	0.007519392	GH49.hmm dextranase (EC 3.2.1.11); isopullulanase (EC 3.2.1.57); dextran 1,6-alpha-isomaltotriosidase (EC 3.2.1.95).
0.765192	0.000119186	0.00133012	GT80.hmm beta-galactoside alpha-2,6-sialyltransferase (EC 2.4.99.1); beta-galactoside alpha-2,3-sialyltransferase (EC 2.4.99.4)
0.365495	0.00047902	0.002620522	GH99.hmm glycoprotein endo-alpha-1,2-mannosidase (EC 3.2.1.130); mannan endo-1,2-alpha-mannanase (3.2.1.-)
-0.394022	0.000359146	0.002226707	AA3.hmm cellobiose dehydrogenase (EC 1.1.99.18); glucose 1-oxidase (EC 1.1.3.4); aryl alcohol oxidase (EC 1.1.3.7); alcohol oxidase (EC 1.1.3.13); pyranose oxidase (EC 1.1.3.10); pyranose dehydrogenase (EC 1.1.99.29)
0.366732	0.000526647	0.002772348	GH26.hmm beta-mannanase (EC 3.2.1.78); exo-beta-1,4-mannobiohydrolase (EC 3.2.1.100); beta-1,3-xylanase (EC 3.2.1.32); lichenase / endo-beta-1,3-1,4-glucanase (EC 3.2.1.73); mannobiose-producing exo-beta-mannanase (EC 3.2.1.-)
0.350694	0.00308775	0.009572025	GH55.hmm exo-beta-1,3-glucanase (EC 3.2.1.58); endo-beta-1,3-glucanase (EC 3.2.1.39)
1.094325	0.00047902	0.002620522	GH143.hmm 2-keto-3-deoxy-D-lyxo-heptulosaric acid hydrolase (EC 3.2.1.-)
-0.417089	0.001708899	0.006357104	CBM27.hmm Mannan-binding function demonstrated in two cases
0.345329	0.002842629	0.009116019	GT92.hmm UDP-Gal: N-glycan core alpha-1,6-fucoside beta-1,4-galactosyltransferase (EC 2.4.1.-); UDP-Gal: beta-galactoside beta-1,4-galactosyltransferase (EC 2.4.1.-)
0.986803	5.68E-05	0.001132644	GH67.hmm alpha-glucuronidase (EC 3.2.1.139); xylan alpha-1,2-glucuronidase (EC 3.2.1.131)
1.083054	2.35E-05	0.001094627	GT82.hmm UDP-GalNAc: beta-1,4-N-acetylgalactosaminyltransferase (EC 2.4.1.-)
